# Supplementary material for: SLAV-Sim: A Framework for Self-Learning Autonomous Vehicle Simulation
Source: Sensors (Basel). 2023 Oct 23;23(20):8649. doi: 10.3390/s23208649 (PMC10611232; doi:10.3390/s23208649)
Supplement: Supplementary file 1 [file sensors-23-08649-s001.zip]

Archive with 30 entries (30 files):
- images/4_way_lights_CL.png
- images/4_way_lights_EL.png
- images/basic_driving.png
- images/Basic_Driving_CL.png
- images/Basic_Driving_EL.png
- images/Motorway_CR.png
- images/Motorway_EL.png
- images/Obs_Crossings.png
- images/Obs_Motorway.png
- images/Obs_Roundabout.png
- images/Obs_Speeding.png
- images/Obs_Traffic.png
- images/Roundabout_CL.png
- images/Roundabout_EL.png
- images/Speeding.png
- images/Speeding_CL.png
- images/Speeding_EL.png
- jabbrv.sty
- jabbrv-ltwa-all.ldf
- jabbrv-ltwa-en.ldf
- osajnl.bst
- osa-supplemental-document.cls
- sample.bib
- sample.eps
- sensors-2580736-supplementary.aux
- sensors-2580736-supplementary.log
- sensors-2580736-supplementary.out
- sensors-2580736-supplementary.pdf
- sensors-2580736-supplementary.synctex.gz
- sensors-2580736-supplementary.tex
