# Supplementary material for: SLAV-Sim: A Framework for Self-Learning Autonomous Vehicle Simulation
Source: Sensors (Basel). 2023 Oct 23;23(20):8649. doi: 10.3390/s23208649 (PMC10611232; doi:10.3390/s23208649)
Supplement: Supplementary file 1 [file sensors-23-08649-s001.zip › sample.bib]

@article{Zhang:14,
author = {Yaxin Zhang and Shen Qiao and Linlin Sun and Qi Wu Shi and Wanxia Huang and Ling Li and Ziqiang Yang},
journal = {Optics Express},
keywords = {Modulators; Metamaterials; Spectroscopy, teraherz ; Thin film devices and applications},
number = {9},
pages = {11070--11078},
publisher = {OSA},
title = {Photoinduced active terahertz metamaterials with nanostructured vanadium dioxide film deposited by sol-gel method},
volume = {22},
month = {May},
year = {2014},
url = {http://www.opticsexpress.org/abstract.cfm?URI=oe-22-9-11070},
doi = {10.1364/OE.22.011070},
}
