# Supplementary material for: SLAV-Sim: A Framework for Self-Learning Autonomous Vehicle Simulation
Source: Sensors (Basel). 2023 Oct 23;23(20):8649. doi: 10.3390/s23208649 (PMC10611232; doi:10.3390/s23208649)
Supplement: Supplementary file 1 [file sensors-23-08649-s001.zip › sensors-2580736-supplementary.aux]

\relax 
\providecommand\hyper@newdestlabel[2]{}
\bbl@cs{beforestart}
\providecommand\HyperFirstAtBeginDocument{\AtBeginDocument}
\HyperFirstAtBeginDocument{\ifx\hyper@anchor\@undefined
\global\let\oldcontentsline\contentsline
\gdef\contentsline#1#2#3#4{\oldcontentsline{#1}{#2}{#3}}
\global\let\oldnewlabel\newlabel
\gdef\newlabel#1#2{\newlabelxx{#1}#2}
\gdef\newlabelxx#1#2#3#4#5#6{\oldnewlabel{#1}{{#2}{#3}}}
\AtEndDocument{\ifx\hyper@anchor\@undefined
\let\contentsline\oldcontentsline
\let\newlabel\oldnewlabel
\fi}
\fi}
\global\let\hyper@last\relax 
\gdef\HyperFirstAtBeginDocument#1{#1}
\providecommand\HyField@AuxAddToFields[1]{}
\providecommand\HyField@AuxAddToCoFields[2]{}
\bibstyle{osajnl}
\babel@aux{english}{}
\@writefile{toc}{\contentsline {section}{\numberline {1}Introduction}{1}{section.1}\protected@file@percent }
\@writefile{toc}{\contentsline {section}{\numberline {2}Scenarios and their behaviours}{1}{section.2}\protected@file@percent }
\@writefile{lot}{\contentsline {table}{\numberline {S1}{\ignorespaces \centering  {Table of scenarios}\relax }}{1}{table.caption.1}\protected@file@percent }
\providecommand*\caption@xref[2]{\@setref\relax\@undefined{#1}}
\newlabel{scenario}{{S1}{1}{\centering {Table of scenarios}\relax }{table.caption.1}{}}
\@writefile{lot}{\contentsline {table}{\numberline {S1}{\ignorespaces \centering  {\em  Cont.}\relax }}{2}{table.caption.2}\protected@file@percent }
\@writefile{toc}{\contentsline {section}{\numberline {3}Additional Algorithm Results and Discussion}{2}{section.3}\protected@file@percent }
\@writefile{lof}{\contentsline {figure}{\numberline {S1}{\ignorespaces \centering  {Cumulative reward and episode length for the 4-way lights scenario}\relax }}{2}{figure.caption.3}\protected@file@percent }
\newlabel{fig:Cam1}{{S1}{2}{\centering {Cumulative reward and episode length for the 4-way lights scenario}\relax }{figure.caption.3}{}}
\@writefile{lof}{\contentsline {figure}{\numberline {S2}{\ignorespaces \centering  {Cumulative reward and episode length for the Basic Driving Scenario}\relax }}{3}{figure.caption.4}\protected@file@percent }
\newlabel{fig:Cam2}{{S2}{3}{\centering {Cumulative reward and episode length for the Basic Driving Scenario}\relax }{figure.caption.4}{}}
\@writefile{lof}{\contentsline {figure}{\numberline {S3}{\ignorespaces \centering  {Cumulative reward and episode length for the Basic Driving Scenario}\relax }}{3}{figure.caption.5}\protected@file@percent }
\newlabel{fig:Cam3}{{S3}{3}{\centering {Cumulative reward and episode length for the Basic Driving Scenario}\relax }{figure.caption.5}{}}
\@writefile{lof}{\contentsline {figure}{\numberline {S4}{\ignorespaces \centering  {Cumulative reward and episode length for the Motorway Scenario}\relax }}{3}{figure.caption.6}\protected@file@percent }
\newlabel{fig:Cam4}{{S4}{3}{\centering {Cumulative reward and episode length for the Motorway Scenario}\relax }{figure.caption.6}{}}
\@writefile{lof}{\contentsline {figure}{\numberline {S5}{\ignorespaces \centering  {Cumulative reward and episode length for the Motorway Scenario}\relax }}{4}{figure.caption.7}\protected@file@percent }
\newlabel{fig:Cam5}{{S5}{4}{\centering {Cumulative reward and episode length for the Motorway Scenario}\relax }{figure.caption.7}{}}
\@writefile{lof}{\contentsline {figure}{\numberline {S6}{\ignorespaces \centering  {Cumulative reward and episode length for the Roundabout Scenario}\relax }}{4}{figure.caption.8}\protected@file@percent }
\newlabel{fig:Cam6}{{S6}{4}{\centering {Cumulative reward and episode length for the Roundabout Scenario}\relax }{figure.caption.8}{}}
\@writefile{lof}{\contentsline {figure}{\numberline {S7}{\ignorespaces \centering  {Cumulative reward and episode length for the Speeding Scenario}\relax }}{4}{figure.caption.9}\protected@file@percent }
\newlabel{fig:Cam7}{{S7}{4}{\centering {Cumulative reward and episode length for the Speeding Scenario}\relax }{figure.caption.9}{}}
\@writefile{toc}{\contentsline {section}{\numberline {4}Increased Network Size Results and Discussion}{4}{section.4}\protected@file@percent }
\@writefile{lof}{\contentsline {figure}{\numberline {S8}{\ignorespaces \centering  {Camera vs large network raycast vs small network raycast cumulative reward comparison for different scenarios }\relax }}{5}{figure.caption.10}\protected@file@percent }
\newlabel{fig:Cam9}{{S8}{5}{\centering {Camera vs large network raycast vs small network raycast cumulative reward comparison for different scenarios }\relax }{figure.caption.10}{}}
\newlabel{LastPage}{{}{5}{}{page.5}{}}
\xdef\lastpage@lastpage{5}
\xdef\lastpage@lastpageHy{5}
