# Supplementary material for: SLAV-Sim: A Framework for Self-Learning Autonomous Vehicle Simulation
Source: Sensors (Basel). 2023 Oct 23;23(20):8649. doi: 10.3390/s23208649 (PMC10611232; doi:10.3390/s23208649)
Supplement: Supplementary file 1 [file sensors-23-08649-s001.zip › sensors-2580736-supplementary.log]

This is pdfTeX, Version 3.14159265-2.6-1.40.21 (TeX Live 2020/W32TeX) (preloaded format=pdflatex 2020.8.21)  23 OCT 2023 12:53
entering extended mode
 restricted \write18 enabled.
 %&-line parsing enabled.
**sensors-2580736-supplementary.tex
(./sensors-2580736-supplementary.tex
LaTeX2e <2020-02-02> patch level 5
L3 programming layer <2020-03-06> (./osa-supplemental-document.cls
Document Class: osa-supplemental-document 2022/03/31, v1.1
(c:/texlive/2020/texmf-dist/tex/latex/extsizes/extarticle.cls
Document Class: extarticle 1996/10/08 v1.0 Non Standard LaTeX document class
(c:/texlive/2020/texmf-dist/tex/latex/extsizes/size9.clo
File: size9.clo 1999/11/11 v1.4a NON-Standard LaTeX file (size option)
)
(c:/texlive/2020/texmf-dist/tex/latex/base/exscale.sty
Package: exscale 2018/09/24 v2.1i Standard LaTeX package exscale
LaTeX Font Info:    Redeclaring symbol font `largesymbols' on input line 57.
LaTeX Font Info:    Overwriting symbol font `largesymbols' in version `normal'
(Font)                  OMX/cmex/m/n --> OMX/cmex/m/n on input line 57.
LaTeX Font Info:    Overwriting symbol font `largesymbols' in version `bold'
(Font)                  OMX/cmex/m/n --> OMX/cmex/m/n on input line 57.
\big@size=\dimen134
)
\c@part=\count167
\c@section=\count168
\c@subsection=\count169
\c@subsubsection=\count170
\c@paragraph=\count171
\c@subparagraph=\count172
\c@figure=\count173
\c@table=\count174
\abovecaptionskip=\skip47
\belowcaptionskip=\skip48
\bibindent=\dimen135
)
(c:/texlive/2020/texmf-dist/tex/latex/base/inputenc.sty
Package: inputenc 2018/08/11 v1.3c Input encoding file
\inpenc@prehook=\toks15
\inpenc@posthook=\toks16
)
(c:/texlive/2020/texmf-dist/tex/generic/babel/babel.sty
Package: babel 2020/03/22 3.42 The Babel package

(c:/texlive/2020/texmf-dist/tex/generic/babel/switch.def
File: switch.def 2020/03/22 3.42 Babel switching mechanism
)
(c:/texlive/2020/texmf-dist/tex/generic/babel-english/english.ldf
Language: english 2017/06/06 v3.3r English support from the babel system

(c:/texlive/2020/texmf-dist/tex/generic/babel/babel.def
File: babel.def 2020/03/22 3.42 Babel common definitions
\babel@savecnt=\count175
\U@D=\dimen136

(c:/texlive/2020/texmf-dist/tex/generic/babel/txtbabel.def)
\bbl@readstream=\read2
\bbl@dirlevel=\count176
)
Package babel Info: \l@canadian = using hyphenrules for english
(babel)             (\language0) on input line 102.
Package babel Info: \l@australian = using hyphenrules for ukenglish
(babel)             (\language21) on input line 105.
Package babel Info: \l@newzealand = using hyphenrules for ukenglish
(babel)             (\language21) on input line 108.
))
(c:/texlive/2020/texmf-dist/tex/latex/amsmath/amsmath.sty
Package: amsmath 2020/01/20 v2.17e AMS math features
\@mathmargin=\skip49

For additional information on amsmath, use the `?' option.
(c:/texlive/2020/texmf-dist/tex/latex/amsmath/amstext.sty
Package: amstext 2000/06/29 v2.01 AMS text

(c:/texlive/2020/texmf-dist/tex/latex/amsmath/amsgen.sty
File: amsgen.sty 1999/11/30 v2.0 generic functions
\@emptytoks=\toks17
\ex@=\dimen137
))
(c:/texlive/2020/texmf-dist/tex/latex/amsmath/amsbsy.sty
Package: amsbsy 1999/11/29 v1.2d Bold Symbols
\pmbraise@=\dimen138
)
(c:/texlive/2020/texmf-dist/tex/latex/amsmath/amsopn.sty
Package: amsopn 2016/03/08 v2.02 operator names
)
\inf@bad=\count177
LaTeX Info: Redefining \frac on input line 227.
\uproot@=\count178
\leftroot@=\count179
LaTeX Info: Redefining \overline on input line 389.
\classnum@=\count180
\DOTSCASE@=\count181
LaTeX Info: Redefining \ldots on input line 486.
LaTeX Info: Redefining \dots on input line 489.
LaTeX Info: Redefining \cdots on input line 610.
\Mathstrutbox@=\box45
\strutbox@=\box46
\big@size=\dimen139
LaTeX Font Info:    Redeclaring font encoding OML on input line 733.
LaTeX Font Info:    Redeclaring font encoding OMS on input line 734.
\macc@depth=\count182
\c@MaxMatrixCols=\count183
\dotsspace@=\muskip16
\c@parentequation=\count184
\dspbrk@lvl=\count185
\tag@help=\toks18
\row@=\count186
\column@=\count187
\maxfields@=\count188
\andhelp@=\toks19
\eqnshift@=\dimen140
\alignsep@=\dimen141
\tagshift@=\dimen142
\tagwidth@=\dimen143
\totwidth@=\dimen144
\lineht@=\dimen145
\@envbody=\toks20
\multlinegap=\skip50
\multlinetaggap=\skip51
\mathdisplay@stack=\toks21
LaTeX Info: Redefining \[ on input line 2859.
LaTeX Info: Redefining \] on input line 2860.
)
(c:/texlive/2020/texmf-dist/tex/latex/amsfonts/amsfonts.sty
Package: amsfonts 2013/01/14 v3.01 Basic AMSFonts support
\symAMSa=\mathgroup4
\symAMSb=\mathgroup5
LaTeX Font Info:    Redeclaring math symbol \hbar on input line 98.
LaTeX Font Info:    Overwriting math alphabet `\mathfrak' in version `bold'
(Font)                  U/euf/m/n --> U/euf/b/n on input line 106.
)
(c:/texlive/2020/texmf-dist/tex/latex/amsfonts/amssymb.sty
Package: amssymb 2013/01/14 v3.01 AMS font symbols
)
(c:/texlive/2020/texmf-dist/tex/latex/psnfss/mathpazo.sty
Package: mathpazo 2005/04/12 PSNFSS-v9.2a Palatino w/ Pazo Math (D.Puga, WaS) 
\symupright=\mathgroup6
)
(c:/texlive/2020/texmf-dist/tex/latex/psnfss/helvet.sty
Package: helvet 2005/04/12 PSNFSS-v9.2a (WaS) 

(c:/texlive/2020/texmf-dist/tex/latex/graphics/keyval.sty
Package: keyval 2014/10/28 v1.15 key=value parser (DPC)
\KV@toks@=\toks22
))
(c:/texlive/2020/texmf-dist/tex/latex/base/fontenc.sty
Package: fontenc 2020/02/11 v2.0o Standard LaTeX package
LaTeX Font Info:    Trying to load font information for T1+ppl on input line 11
2.

(c:/texlive/2020/texmf-dist/tex/latex/psnfss/t1ppl.fd
File: t1ppl.fd 2001/06/04 font definitions for T1/ppl.
))
(c:/texlive/2020/texmf-dist/tex/latex/url/url.sty
\Urlmuskip=\muskip17
Package: url 2013/09/16  ver 3.4  Verb mode for urls, etc.
)
(c:/texlive/2020/texmf-dist/tex/latex/hyperref/hyperref.sty
Package: hyperref 2020/01/14 v7.00d Hypertext links for LaTeX

(c:/texlive/2020/texmf-dist/tex/generic/ltxcmds/ltxcmds.sty
Package: ltxcmds 2019/12/15 v1.24 LaTeX kernel commands for general use (HO)
)
(c:/texlive/2020/texmf-dist/tex/generic/iftex/iftex.sty
Package: iftex 2020/03/06 v1.0d TeX engine tests
)
(c:/texlive/2020/texmf-dist/tex/latex/pdftexcmds/pdftexcmds.sty
Package: pdftexcmds 2019/11/24 v0.31 Utility functions of pdfTeX for LuaTeX (HO
)

(c:/texlive/2020/texmf-dist/tex/generic/infwarerr/infwarerr.sty
Package: infwarerr 2019/12/03 v1.5 Providing info/warning/error messages (HO)
)
Package pdftexcmds Info: \pdf@primitive is available.
Package pdftexcmds Info: \pdf@ifprimitive is available.
Package pdftexcmds Info: \pdfdraftmode found.
)
(c:/texlive/2020/texmf-dist/tex/generic/kvsetkeys/kvsetkeys.sty
Package: kvsetkeys 2019/12/15 v1.18 Key value parser (HO)
)
(c:/texlive/2020/texmf-dist/tex/generic/kvdefinekeys/kvdefinekeys.sty
Package: kvdefinekeys 2019-12-19 v1.6 Define keys (HO)
)
(c:/texlive/2020/texmf-dist/tex/generic/pdfescape/pdfescape.sty
Package: pdfescape 2019/12/09 v1.15 Implements pdfTeX's escape features (HO)
)
(c:/texlive/2020/texmf-dist/tex/latex/hycolor/hycolor.sty
Package: hycolor 2020-01-27 v1.10 Color options for hyperref/bookmark (HO)
)
(c:/texlive/2020/texmf-dist/tex/latex/letltxmacro/letltxmacro.sty
Package: letltxmacro 2019/12/03 v1.6 Let assignment for LaTeX macros (HO)
)
(c:/texlive/2020/texmf-dist/tex/latex/auxhook/auxhook.sty
Package: auxhook 2019-12-17 v1.6 Hooks for auxiliary files (HO)
)
(c:/texlive/2020/texmf-dist/tex/latex/kvoptions/kvoptions.sty
Package: kvoptions 2019/11/29 v3.13 Key value format for package options (HO)
)
\@linkdim=\dimen146
\Hy@linkcounter=\count189
\Hy@pagecounter=\count190

(c:/texlive/2020/texmf-dist/tex/latex/hyperref/pd1enc.def
File: pd1enc.def 2020/01/14 v7.00d Hyperref: PDFDocEncoding definition (HO)
Now handling font encoding PD1 ...
... no UTF-8 mapping file for font encoding PD1
)
(c:/texlive/2020/texmf-dist/tex/generic/intcalc/intcalc.sty
Package: intcalc 2019/12/15 v1.3 Expandable calculations with integers (HO)
)
(c:/texlive/2020/texmf-dist/tex/generic/etexcmds/etexcmds.sty
Package: etexcmds 2019/12/15 v1.7 Avoid name clashes with e-TeX commands (HO)
)
\Hy@SavedSpaceFactor=\count191
Package hyperref Info: Option `colorlinks' set `true' on input line 4421.
Package hyperref Info: Hyper figures OFF on input line 4547.
Package hyperref Info: Link nesting OFF on input line 4552.
Package hyperref Info: Hyper index ON on input line 4555.
Package hyperref Info: Plain pages OFF on input line 4562.
Package hyperref Info: Backreferencing OFF on input line 4567.
Package hyperref Info: Implicit mode ON; LaTeX internals redefined.
Package hyperref Info: Bookmarks ON on input line 4800.
\c@Hy@tempcnt=\count192
LaTeX Info: Redefining \url on input line 5159.
\XeTeXLinkMargin=\dimen147

(c:/texlive/2020/texmf-dist/tex/generic/bitset/bitset.sty
Package: bitset 2019/12/09 v1.3 Handle bit-vector datatype (HO)

(c:/texlive/2020/texmf-dist/tex/generic/bigintcalc/bigintcalc.sty
Package: bigintcalc 2019/12/15 v1.5 Expandable calculations on big integers (HO
)
))
\Fld@menulength=\count193
\Field@Width=\dimen148
\Fld@charsize=\dimen149
Package hyperref Info: Hyper figures OFF on input line 6430.
Package hyperref Info: Link nesting OFF on input line 6435.
Package hyperref Info: Hyper index ON on input line 6438.
Package hyperref Info: backreferencing OFF on input line 6445.
Package hyperref Info: Link coloring ON on input line 6448.
Package hyperref Info: Link coloring with OCG OFF on input line 6455.
Package hyperref Info: PDF/A mode OFF on input line 6460.
LaTeX Info: Redefining \ref on input line 6500.
LaTeX Info: Redefining \pageref on input line 6504.

(c:/texlive/2020/texmf-dist/tex/generic/atbegshi/atbegshi.sty
Package: atbegshi 2019/12/05 v1.19 At begin shipout hook (HO)
)
\Hy@abspage=\count194
\c@Item=\count195
\c@Hfootnote=\count196
)
Package hyperref Info: Driver (autodetected): hpdftex.

(c:/texlive/2020/texmf-dist/tex/latex/hyperref/hpdftex.def
File: hpdftex.def 2020/01/14 v7.00d Hyperref driver for pdfTeX

(c:/texlive/2020/texmf-dist/tex/latex/atveryend/atveryend.sty
Package: atveryend 2019-12-11 v1.11 Hooks at the very end of document (HO)
Package atveryend Info: \enddocument detected (standard20110627).
)
\Fld@listcount=\count197
\c@bookmark@seq@number=\count198

(c:/texlive/2020/texmf-dist/tex/latex/rerunfilecheck/rerunfilecheck.sty
Package: rerunfilecheck 2019/12/05 v1.9 Rerun checks for auxiliary files (HO)

(c:/texlive/2020/texmf-dist/tex/generic/uniquecounter/uniquecounter.sty
Package: uniquecounter 2019/12/15 v1.4 Provide unlimited unique counter (HO)
)
Package uniquecounter Info: New unique counter `rerunfilecheck' on input line 2
86.
)
\Hy@SectionHShift=\skip52
)
(c:/texlive/2020/texmf-dist/tex/latex/preprint/authblk.sty
Package: authblk 2001/02/27 1.3 (PWD)
\affilsep=\skip53
\@affilsep=\skip54
\c@Maxaffil=\count199
\c@authors=\count266
\c@affil=\count267
)
(c:/texlive/2020/texmf-dist/tex/latex/xifthen/xifthen.sty
Package: xifthen 2015/11/05 v1.4.0 Extended ifthen features

(c:/texlive/2020/texmf-dist/tex/latex/tools/calc.sty
Package: calc 2017/05/25 v4.3 Infix arithmetic (KKT,FJ)
\calc@Acount=\count268
\calc@Bcount=\count269
\calc@Adimen=\dimen150
\calc@Bdimen=\dimen151
\calc@Askip=\skip55
\calc@Bskip=\skip56
LaTeX Info: Redefining \setlength on input line 80.
LaTeX Info: Redefining \addtolength on input line 81.
\calc@Ccount=\count270
\calc@Cskip=\skip57
)
(c:/texlive/2020/texmf-dist/tex/latex/base/ifthen.sty
Package: ifthen 2014/09/29 v1.1c Standard LaTeX ifthen package (DPC)
)
(c:/texlive/2020/texmf-dist/tex/latex/ifmtarg/ifmtarg.sty
Package: ifmtarg 2018/04/16 v1.2b check for an empty argument
))
(c:/texlive/2020/texmf-dist/tex/latex/silence/silence.sty
Package: silence 2012/07/02 v1.5b Selective filtering of warnings and error mes
sages
\sl@Save=\count271
\sl@StateNumber=\count272
\sl@MessageCount=\count273
\sl@Casualties=\count274
\sl@Filter=\toks23
\sl@Message=\toks24
\sl@UnexpandedMessage=\toks25
\sl@Mess@ge=\toks26
\sl@WarningCount=\count275
\sl@WarningNumber=\count276
\sl@WarningCasualties=\count277
\sl@TempBOW=\toks27
\sl@BankOfWarnings=\toks28
LaTeX Info: Redefining \GenericWarning on input line 433.
\sl@ErrorCount=\count278
\sl@ErrorNumber=\count279
\sl@ErrorCasualties=\count280
\sl@TempBOE=\toks29
\sl@BankOfErrors=\toks30
LaTeX Info: Redefining \GenericError on input line 601.
)
(c:/texlive/2020/texmf-dist/tex/latex/base/textcomp.sty
Package: textcomp 2020/02/02 v2.0n Standard LaTeX package
)
(c:/texlive/2020/texmf-dist/tex/latex/graphics/graphicx.sty
Package: graphicx 2019/11/30 v1.2a Enhanced LaTeX Graphics (DPC,SPQR)

(c:/texlive/2020/texmf-dist/tex/latex/graphics/graphics.sty
Package: graphics 2019/11/30 v1.4a Standard LaTeX Graphics (DPC,SPQR)

(c:/texlive/2020/texmf-dist/tex/latex/graphics/trig.sty
Package: trig 2016/01/03 v1.10 sin cos tan (DPC)
)
(c:/texlive/2020/texmf-dist/tex/latex/graphics-cfg/graphics.cfg
File: graphics.cfg 2016/06/04 v1.11 sample graphics configuration
)
Package graphics Info: Driver file: pdftex.def on input line 105.

(c:/texlive/2020/texmf-dist/tex/latex/graphics-def/pdftex.def
File: pdftex.def 2018/01/08 v1.0l Graphics/color driver for pdftex
))
\Gin@req@height=\dimen152
\Gin@req@width=\dimen153
)
(c:/texlive/2020/texmf-dist/tex/latex/xcolor/xcolor.sty
Package: xcolor 2016/05/11 v2.12 LaTeX color extensions (UK)

(c:/texlive/2020/texmf-dist/tex/latex/graphics-cfg/color.cfg
File: color.cfg 2016/01/02 v1.6 sample color configuration
)
Package xcolor Info: Driver file: pdftex.def on input line 225.
Package xcolor Info: Model `cmy' substituted by `cmy0' on input line 1348.
Package xcolor Info: Model `hsb' substituted by `rgb' on input line 1352.
Package xcolor Info: Model `RGB' extended on input line 1364.
Package xcolor Info: Model `HTML' substituted by `rgb' on input line 1366.
Package xcolor Info: Model `Hsb' substituted by `hsb' on input line 1367.
Package xcolor Info: Model `tHsb' substituted by `hsb' on input line 1368.
Package xcolor Info: Model `HSB' substituted by `hsb' on input line 1369.
Package xcolor Info: Model `Gray' substituted by `gray' on input line 1370.
Package xcolor Info: Model `wave' substituted by `hsb' on input line 1371.
)
(c:/texlive/2020/texmf-dist/tex/latex/colortbl/colortbl.sty
Package: colortbl 2020/01/04 v1.0e Color table columns (DPC)

(c:/texlive/2020/texmf-dist/tex/latex/tools/array.sty
Package: array 2019/08/31 v2.4l Tabular extension package (FMi)
\col@sep=\dimen154
\ar@mcellbox=\box47
\extrarowheight=\dimen155
\NC@list=\toks31
\extratabsurround=\skip58
\backup@length=\skip59
\ar@cellbox=\box48
)
\everycr=\toks32
\minrowclearance=\skip60
)
(c:/texlive/2020/texmf-dist/tex/latex/booktabs/booktabs.sty
Package: booktabs 2020/01/12 v1.61803398 Publication quality tables
\heavyrulewidth=\dimen156
\lightrulewidth=\dimen157
\cmidrulewidth=\dimen158
\belowrulesep=\dimen159
\belowbottomsep=\dimen160
\aboverulesep=\dimen161
\abovetopsep=\dimen162
\cmidrulesep=\dimen163
\cmidrulekern=\dimen164
\defaultaddspace=\dimen165
\@cmidla=\count281
\@cmidlb=\count282
\@aboverulesep=\dimen166
\@belowrulesep=\dimen167
\@thisruleclass=\count283
\@lastruleclass=\count284
\@thisrulewidth=\dimen168
)
(c:/texlive/2020/texmf-dist/tex/latex/algorithms/algorithm.sty
Package: algorithm 2009/08/24 v0.1 Document Style `algorithm' - floating enviro
nment

(c:/texlive/2020/texmf-dist/tex/latex/float/float.sty
Package: float 2001/11/08 v1.3d Float enhancements (AL)
\c@float@type=\count285
\float@exts=\toks33
\float@box=\box49
\@float@everytoks=\toks34
\@floatcapt=\box50
)
\@float@every@algorithm=\toks35
\c@algorithm=\count286
)
(c:/texlive/2020/texmf-dist/tex/latex/algorithmicx/algpseudocode.sty
Package: algpseudocode 

(c:/texlive/2020/texmf-dist/tex/latex/algorithmicx/algorithmicx.sty
Package: algorithmicx 2005/04/27 v1.2 Algorithmicx

Document Style algorithmicx 1.2 - a greatly improved `algorithmic' style
\c@ALG@line=\count287
\c@ALG@rem=\count288
\c@ALG@nested=\count289
\ALG@tlm=\skip61
\ALG@thistlm=\skip62
\c@ALG@Lnr=\count290
\c@ALG@blocknr=\count291
\c@ALG@storecount=\count292
\c@ALG@tmpcounter=\count293
\ALG@tmplength=\skip63
)
Document Style - pseudocode environments for use with the `algorithmicx' style
) (c:/texlive/2020/texmf-dist/tex/latex/changepage/changepage.sty
Package: changepage 2009/10/20 v1.0c check page and change page layout
\c@cp@cntr=\count294
\cp@tempcnt=\count295
)
(c:/texlive/2020/texmf-dist/tex/latex/geometry/geometry.sty
Package: geometry 2020/01/02 v5.9 Page Geometry

(c:/texlive/2020/texmf-dist/tex/generic/iftex/ifvtex.sty
Package: ifvtex 2019/10/25 v1.7 ifvtex legacy package. Use iftex instead.
)
\Gm@cnth=\count296
\Gm@cntv=\count297
\c@Gm@tempcnt=\count298
\Gm@bindingoffset=\dimen169
\Gm@wd@mp=\dimen170
\Gm@odd@mp=\dimen171
\Gm@even@mp=\dimen172
\Gm@layoutwidth=\dimen173
\Gm@layoutheight=\dimen174
\Gm@layouthoffset=\dimen175
\Gm@layoutvoffset=\dimen176
\Gm@dimlist=\toks36
)
(c:/texlive/2020/texmf-dist/tex/latex/caption/caption.sty
Package: caption 2020/01/03 v3.4h Customizing captions (AR)

(c:/texlive/2020/texmf-dist/tex/latex/caption/caption3.sty
Package: caption3 2020/01/03 v1.8h caption3 kernel (AR)
Package caption3 Info: TeX engine: e-TeX on input line 61.
\captionmargin=\dimen177
\captionmargin@=\dimen178
\captionwidth=\dimen179
\caption@tempdima=\dimen180
\caption@indent=\dimen181
\caption@parindent=\dimen182
\caption@hangindent=\dimen183
Package caption Info: Standard document class detected.
)
(c:/texlive/2020/texmf-dist/tex/latex/newfloat/newfloat.sty
Package: newfloat 2019/09/02 v1.1l Defining new floating environments (AR)
)
Package caption Info: Usage of `ragged2e' command \RaggedRight detected on inpu
t line 305.
\c@caption@flags=\count299
\c@continuedfloat=\count300
Package caption Info: float package is loaded.
Package caption Info: hyperref package is loaded.
)
(c:/texlive/2020/texmf-dist/tex/latex/natbib/natbib.sty
Package: natbib 2010/09/13 8.31b (PWD, AO)
\bibhang=\skip64
\bibsep=\skip65
LaTeX Info: Redefining \cite on input line 694.
\c@NAT@ctr=\count301
)
\biblabelwidth=\skip66
 (./jabbrv.sty
Package: jabbrv 2010/08/18 v0.2 Automatic Journal Title Abbreviation Package
\temp@journal@text=\toks37
\temp@journal@text@=\toks38
\c@jabbrv@strlen@count=\count302
\c@jabbrv@gobble@temp=\count303
\c@jabbrv@loop@i=\count304
\c@jabbrv@loop@max=\count305
\c@jabbrv@word@count=\count306

(./jabbrv-ltwa-all.ldf) (./jabbrv-ltwa-en.ldf))
(c:/texlive/2020/texmf-dist/tex/latex/fancyhdr/fancyhdr.sty
Package: fancyhdr 2019/01/31 v3.10 Extensive control of page headers and footer
s
\f@nch@headwidth=\skip67
\f@nch@O@elh=\skip68
\f@nch@O@erh=\skip69
\f@nch@O@olh=\skip70
\f@nch@O@orh=\skip71
\f@nch@O@elf=\skip72
\f@nch@O@erf=\skip73
\f@nch@O@olf=\skip74
\f@nch@O@orf=\skip75
)
(c:/texlive/2020/texmf-dist/tex/latex/lastpage/lastpage.sty
Package: lastpage 2015/03/29 v1.2m Refers to last page's name (HMM; JPG)
)
(c:/texlive/2020/texmf-dist/tex/latex/titlesec/titlesec.sty
Package: titlesec 2019/10/16 v2.13 Sectioning titles
\ttl@box=\box51
\beforetitleunit=\skip76
\aftertitleunit=\skip77
\ttl@plus=\dimen184
\ttl@minus=\dimen185
\ttl@toksa=\toks39
\titlewidth=\dimen186
\titlewidthlast=\dimen187
\titlewidthfirst=\dimen188
)
(c:/texlive/2020/texmf-dist/tex/latex/enumitem/enumitem.sty
Package: enumitem 2019/06/20 v3.9 Customized lists
\labelindent=\skip78
\enit@outerparindent=\dimen189
\enit@toks=\toks40
\enit@inbox=\box52
\enit@count@id=\count307
\enitdp@description=\count308
)
(c:/texlive/2020/texmf-dist/tex/latex/lipsum/lipsum.sty
(c:/texlive/2020/texmf-dist/tex/latex/l3kernel/expl3.sty
Package: expl3 2020-03-06 L3 programming layer (loader) 

(c:/texlive/2020/texmf-dist/tex/latex/l3backend/l3backend-pdfmode.def
File: l3backend-pdfmode.def 2020-03-12 L3 backend support: PDF mode
\l__kernel_color_stack_int=\count309
\l__pdf_internal_box=\box53
))
(c:/texlive/2020/texmf-dist/tex/latex/l3packages/xparse/xparse.sty
Package: xparse 2020-03-06 L3 Experimental document command parser
\l__xparse_current_arg_int=\count310
\g__xparse_grabber_int=\count311
\l__xparse_m_args_int=\count312
\l__xparse_v_nesting_int=\count313
)
Package: lipsum 2019/01/02 v2.2 150 paragraphs of Lorem Ipsum dummy text

(c:/texlive/2020/texmf-dist/tex/latex/lipsum/lipsum.ltd.tex
File: lipsum.ltd.tex 2019/01/02 v2.2 The Lorem ipsum dummy text
))
(c:/texlive/2020/texmf-dist/tex/latex/etoolbox/etoolbox.sty
Package: etoolbox 2019/09/21 v2.5h e-TeX tools for LaTeX (JAW)
\etb@tempcnta=\count314
)
Page style on title page set to empty.
) (c:/texlive/2020/texmf-dist/tex/latex/microtype/microtype.sty
Package: microtype 2019/11/18 v2.7d Micro-typographical refinements (RS)
\MT@toks=\toks41
\MT@count=\count315
LaTeX Info: Redefining \textls on input line 790.
\MT@outer@kern=\dimen190
LaTeX Info: Redefining \textmicrotypecontext on input line 1354.
\MT@listname@count=\count316

(c:/texlive/2020/texmf-dist/tex/latex/microtype/microtype-pdftex.def
File: microtype-pdftex.def 2019/11/18 v2.7d Definitions specific to pdftex (RS)

LaTeX Info: Redefining \lsstyle on input line 914.
LaTeX Info: Redefining \lslig on input line 914.
\MT@outer@space=\skip79
)
Package microtype Info: Loading configuration file microtype.cfg.

(c:/texlive/2020/texmf-dist/tex/latex/microtype/microtype.cfg
File: microtype.cfg 2019/11/18 v2.7d microtype main configuration file (RS)
))
(c:/texlive/2020/texmf-dist/tex/latex/tools/tabularx.sty
Package: tabularx 2020/01/15 v2.11c `tabularx' package (DPC)
\TX@col@width=\dimen191
\TX@old@table=\dimen192
\TX@old@col=\dimen193
\TX@target=\dimen194
\TX@delta=\dimen195
\TX@cols=\count317
\TX@ftn=\toks42
)
(c:/texlive/2020/texmf-dist/tex/latex/caption/subcaption.sty
Package: subcaption 2020/01/22 v1.3d Sub-captions (AR)
\c@subfigure=\count318
\c@subtable=\count319
)
(./sensors-2580736-supplementary.aux)
\openout1 = `sensors-2580736-supplementary.aux'.

LaTeX Font Info:    Checking defaults for OML/cmm/m/it on input line 13.
LaTeX Font Info:    ... okay on input line 13.
LaTeX Font Info:    Checking defaults for OMS/cmsy/m/n on input line 13.
LaTeX Font Info:    ... okay on input line 13.
LaTeX Font Info:    Checking defaults for OT1/cmr/m/n on input line 13.
LaTeX Font Info:    ... okay on input line 13.
LaTeX Font Info:    Checking defaults for T1/cmr/m/n on input line 13.
LaTeX Font Info:    ... okay on input line 13.
LaTeX Font Info:    Checking defaults for TS1/cmr/m/n on input line 13.
LaTeX Font Info:    ... okay on input line 13.
LaTeX Font Info:    Checking defaults for OMX/cmex/m/n on input line 13.
LaTeX Font Info:    ... okay on input line 13.
LaTeX Font Info:    Checking defaults for U/cmr/m/n on input line 13.
LaTeX Font Info:    ... okay on input line 13.
LaTeX Font Info:    Checking defaults for PD1/pdf/m/n on input line 13.
LaTeX Font Info:    ... okay on input line 13.
\AtBeginShipoutBox=\box54
Package hyperref Info: Link coloring ON on input line 13.

(c:/texlive/2020/texmf-dist/tex/latex/hyperref/nameref.sty
Package: nameref 2019/09/16 v2.46 Cross-referencing by name of section

(c:/texlive/2020/texmf-dist/tex/latex/refcount/refcount.sty
Package: refcount 2019/12/15 v3.6 Data extraction from label references (HO)
)
(c:/texlive/2020/texmf-dist/tex/generic/gettitlestring/gettitlestring.sty
Package: gettitlestring 2019/12/15 v1.6 Cleanup title references (HO)
)
\c@section@level=\count320
)
LaTeX Info: Redefining \ref on input line 13.
LaTeX Info: Redefining \pageref on input line 13.
LaTeX Info: Redefining \nameref on input line 13.

(./sensors-2580736-supplementary.out) (./sensors-2580736-supplementary.out)
\@outlinefile=\write3
\openout3 = `sensors-2580736-supplementary.out'.


(c:/texlive/2020/texmf-dist/tex/context/base/mkii/supp-pdf.mkii
[Loading MPS to PDF converter (version 2006.09.02).]
\scratchcounter=\count321
\scratchdimen=\dimen196
\scratchbox=\box55
\nofMPsegments=\count322
\nofMParguments=\count323
\everyMPshowfont=\toks43
\MPscratchCnt=\count324
\MPscratchDim=\dimen197
\MPnumerator=\count325
\makeMPintoPDFobject=\count326
\everyMPtoPDFconversion=\toks44
) (c:/texlive/2020/texmf-dist/tex/latex/epstopdf-pkg/epstopdf-base.sty
Package: epstopdf-base 2020-01-24 v2.11 Base part for package epstopdf
Package epstopdf-base Info: Redefining graphics rule for `.eps' on input line 4
85.

(c:/texlive/2020/texmf-dist/tex/latex/latexconfig/epstopdf-sys.cfg
File: epstopdf-sys.cfg 2010/07/13 v1.3 Configuration of (r)epstopdf for TeX Liv
e
))
*geometry* driver: auto-detecting
*geometry* detected driver: pdftex
*geometry* verbose mode - [ preamble ] result:
* driver: pdftex
* paper: <default>
* layout: <same size as paper>
* layoutoffset:(h,v)=(0.0pt,0.0pt)
* modes: 
* h-part:(L,W,R)=(117.43874pt, 379.41753pt, 117.43874pt)
* v-part:(T,H,B)=(72.26999pt, 650.43001pt, 72.26999pt)
* \paperwidth=614.295pt
* \paperheight=794.96999pt
* \textwidth=379.41753pt
* \textheight=650.43001pt
* \oddsidemargin=45.16875pt
* \evensidemargin=45.16875pt
* \topmargin=-45.95122pt
* \headheight=15.0pt
* \headsep=30.95122pt
* \topskip=9.0pt
* \footskip=30.0pt
* \marginparwidth=74.0pt
* \marginparsep=10.0pt
* \columnsep=10.0pt
* \skip\footins=8.0pt plus 4.0pt minus 2.0pt
* \hoffset=0.0pt
* \voffset=0.0pt
* \mag=1000
* \@twocolumnfalse
* \@twosidefalse
* \@mparswitchfalse
* \@reversemarginfalse
* (1in=72.27pt=25.4mm, 1cm=28.453pt)

Package caption Info: Begin \AtBeginDocument code.
Package caption Info: Load package `ragged2e'.
(c:/texlive/2020/texmf-dist/tex/latex/ragged2e/ragged2e.sty
Package: ragged2e 2019/07/28 v2.2 ragged2e Package (MS)

(c:/texlive/2020/texmf-dist/tex/latex/ms/everysel.sty
Package: everysel 2011/10/28 v1.2 EverySelectfont Package (MS)

ABD: EverySelectfont initializing macros
LaTeX Info: Redefining \selectfont on input line 126.
)
\CenteringLeftskip=\skip80
\RaggedLeftLeftskip=\skip81
\RaggedRightLeftskip=\skip82
\CenteringRightskip=\skip83
\RaggedLeftRightskip=\skip84
\RaggedRightRightskip=\skip85
\CenteringParfillskip=\skip86
\RaggedLeftParfillskip=\skip87
\RaggedRightParfillskip=\skip88
\JustifyingParfillskip=\skip89
\CenteringParindent=\skip90
\RaggedLeftParindent=\skip91
\RaggedRightParindent=\skip92
\JustifyingParindent=\skip93
)
Package caption Info: End \AtBeginDocument code.
Package newfloat Info: `float' package detected.
Package lastpage Info: Please have a look at the pageslts package at
(lastpage)             https://www.ctan.org/pkg/pageslts
(lastpage)             ! on input line 13.
LaTeX Info: Redefining \microtypecontext on input line 13.
Package microtype Info: Generating PDF output.
Package microtype Info: Character protrusion enabled (level 2).
Package microtype Info: Using default protrusion set `alltext'.
Package microtype Info: Automatic font expansion enabled (level 2),
(microtype)             stretch: 20, shrink: 20, step: 1, non-selected.
Package microtype Info: Using default expansion set `basictext'.
LaTeX Info: Redefining \showhyphens on input line 13.
Package microtype Info: No adjustment of tracking.
Package microtype Info: No adjustment of interword spacing.
Package microtype Info: No adjustment of character kerning.

(c:/texlive/2020/texmf-dist/tex/latex/microtype/mt-ppl.cfg
File: mt-ppl.cfg 2005/11/16 v1.6 microtype config. file: Palatino (RS)
)
LaTeX Font Info:    Trying to load font information for T1+phv on input line 15
.

(c:/texlive/2020/texmf-dist/tex/latex/psnfss/t1phv.fd
File: t1phv.fd 2001/06/04 scalable font definitions for T1/phv.


LaTeX Warning: Font shape declaration has incorrect series value `mc'.
               It should not contain an `m'! Please correct it.
               Found on input line 20.


LaTeX Warning: Font shape declaration has incorrect series value `mc'.
               It should not contain an `m'! Please correct it.
               Found on input line 23.


LaTeX Warning: Font shape declaration has incorrect series value `mc'.
               It should not contain an `m'! Please correct it.
               Found on input line 26.


LaTeX Warning: Font shape declaration has incorrect series value `mc'.
               It should not contain an `m'! Please correct it.
               Found on input line 46.

)
LaTeX Font Info:    Font shape `T1/phv/m/n' will be
(Font)              scaled to size 9.49997pt on input line 15.
Package microtype Info: Loading generic protrusion settings for font family
(microtype)             `phv' (encoding: T1).
(microtype)             For optimal results, create family-specific settings.
(microtype)             See the microtype manual for details.
LaTeX Font Info:    Font shape `T1/phv/b/n' will be
(Font)              scaled to size 9.49997pt on input line 15.
LaTeX Font Info:    Font shape `T1/phv/b/n' will be
(Font)              scaled to size 8.54997pt on input line 24.
 (c:/texlive/2020/texmf-dist/tex/latex/psnfss/ot1ppl.fd)
(c:/texlive/2020/texmf-dist/tex/latex/psnfss/omlzplm.fd)
(c:/texlive/2020/texmf-dist/tex/latex/psnfss/omszplm.fd)
(c:/texlive/2020/texmf-dist/tex/latex/psnfss/omxzplm.fd)
(c:/texlive/2020/texmf-dist/tex/latex/microtype/mt-msa.cfg)
(c:/texlive/2020/texmf-dist/tex/latex/microtype/mt-msb.cfg)
(c:/texlive/2020/texmf-dist/tex/latex/psnfss/ot1zplm.fd) [1

{c:/texlive/2020/texmf-var/fonts/map/pdftex/updmap/pdftex.map}]
<images/4_way_lights_CL.png, id=30, 706.89093pt x 310.91156pt>
File: images/4_way_lights_CL.png Graphic file (type png)
<use images/4_way_lights_CL.png>
Package pdftex.def Info: images/4_way_lights_CL.png  used on input line 76.
(pdftex.def)             Requested size: 189.70876pt x 83.4396pt.
<images/4_way_lights_EL.png, id=32, 1028.34187pt x 571.38469pt>
File: images/4_way_lights_EL.png Graphic file (type png)
<use images/4_way_lights_EL.png>
Package pdftex.def Info: images/4_way_lights_EL.png  used on input line 80.
(pdftex.def)             Requested size: 189.70876pt x 105.40807pt.

Overfull \hbox (1.71pt too wide) in paragraph at lines 74--82
[][] [] 
 []

<images/Basic_Driving_CL.png, id=33, 1035.87pt x 463.7325pt>
File: images/Basic_Driving_CL.png Graphic file (type png)
<use images/Basic_Driving_CL.png>
Package pdftex.def Info: images/Basic_Driving_CL.png  used on input line 88.
(pdftex.def)             Requested size: 189.70876pt x 84.92589pt.
<images/Basic_Driving_EL.png, id=34, 982.42032pt x 545.78906pt>
File: images/Basic_Driving_EL.png Graphic file (type png)
<use images/Basic_Driving_EL.png>
Package pdftex.def Info: images/Basic_Driving_EL.png  used on input line 92.
(pdftex.def)             Requested size: 189.70876pt x 105.39159pt.

Overfull \hbox (1.71pt too wide) in paragraph at lines 86--94
[][] [] 
 []

[2 <./images/4_way_lights_CL.png> <./images/4_way_lights_EL.png>]
File: images/Basic_Driving_CL.png Graphic file (type png)
<use images/Basic_Driving_CL.png>
Package pdftex.def Info: images/Basic_Driving_CL.png  used on input line 102.
(pdftex.def)             Requested size: 189.70876pt x 84.92589pt.
File: images/Basic_Driving_EL.png Graphic file (type png)
<use images/Basic_Driving_EL.png>
Package pdftex.def Info: images/Basic_Driving_EL.png  used on input line 106.
(pdftex.def)             Requested size: 189.70876pt x 105.39159pt.

Overfull \hbox (1.71pt too wide) in paragraph at lines 100--108
[][] [] 
 []

<images/Motorway_CR.png, id=44, 1036.62282pt x 450.18187pt>
File: images/Motorway_CR.png Graphic file (type png)
<use images/Motorway_CR.png>
Package pdftex.def Info: images/Motorway_CR.png  used on input line 114.
(pdftex.def)             Requested size: 189.70876pt x 82.38246pt.
<images/Motorway_EL.png, id=45, 1009.52156pt x 561.59813pt>
File: images/Motorway_EL.png Graphic file (type png)
<use images/Motorway_EL.png>
Package pdftex.def Info: images/Motorway_EL.png  used on input line 118.
(pdftex.def)             Requested size: 189.70876pt x 105.53076pt.

Overfull \hbox (1.71pt too wide) in paragraph at lines 112--120
[][] [] 
 []

File: images/Motorway_CR.png Graphic file (type png)
<use images/Motorway_CR.png>
Package pdftex.def Info: images/Motorway_CR.png  used on input line 126.
(pdftex.def)             Requested size: 189.70876pt x 82.38246pt.
File: images/Motorway_EL.png Graphic file (type png)
<use images/Motorway_EL.png>
Package pdftex.def Info: images/Motorway_EL.png  used on input line 130.
(pdftex.def)             Requested size: 189.70876pt x 105.53076pt.

Overfull \hbox (1.71pt too wide) in paragraph at lines 124--132
[][] [] 
 []

<images/Roundabout_CL.png, id=46, 1036.62282pt x 526.21594pt>
File: images/Roundabout_CL.png Graphic file (type png)
<use images/Roundabout_CL.png>
Package pdftex.def Info: images/Roundabout_CL.png  used on input line 138.
(pdftex.def)             Requested size: 189.70876pt x 96.29657pt.
<images/Roundabout_EL.png, id=47, 1089.31969pt x 602.25pt>
File: images/Roundabout_EL.png Graphic file (type png)
<use images/Roundabout_EL.png>
Package pdftex.def Info: images/Roundabout_EL.png  used on input line 142.
(pdftex.def)             Requested size: 189.70876pt x 104.8807pt.

Overfull \hbox (1.71pt too wide) in paragraph at lines 136--144
[][] [] 
 []

[3 <./images/Basic_Driving_CL.png> <./images/Basic_Driving_EL.png> <./images/Mo
torway_CR.png> <./images/Motorway_EL.png>]
<images/Speeding_CL.png, id=59, 1036.62282pt x 526.21594pt>
File: images/Speeding_CL.png Graphic file (type png)
<use images/Speeding_CL.png>
Package pdftex.def Info: images/Speeding_CL.png  used on input line 150.
(pdftex.def)             Requested size: 189.70876pt x 96.29657pt.
<images/Speeding_EL.png, id=60, 989.19562pt x 546.54187pt>
File: images/Speeding_EL.png Graphic file (type png)
<use images/Speeding_EL.png>
Package pdftex.def Info: images/Speeding_EL.png  used on input line 154.
(pdftex.def)             Requested size: 189.70876pt x 104.81142pt.

Overfull \hbox (1.71pt too wide) in paragraph at lines 148--156
[][] [] 
 []

[4 <./images/Roundabout_CL.png> <./images/Roundabout_EL.png> <./images/Speeding
_CL.png> <./images/Speeding_EL.png>]
<images/Obs_Crossings.png, id=73, 1033.61156pt x 449.42906pt>
File: images/Obs_Crossings.png Graphic file (type png)
<use images/Obs_Crossings.png>
Package pdftex.def Info: images/Obs_Crossings.png  used on input line 174.
(pdftex.def)             Requested size: 189.70876pt x 82.48473pt.
<images/Obs_Motorway.png, id=74, 1038.88126pt x 466.74374pt>
File: images/Obs_Motorway.png Graphic file (type png)
<use images/Obs_Motorway.png>
Package pdftex.def Info: images/Obs_Motorway.png  used on input line 178.
(pdftex.def)             Requested size: 189.70876pt x 85.22809pt.
<images/Obs_Roundabout.png, id=75, 1036.62282pt x 526.21594pt>
File: images/Obs_Roundabout.png Graphic file (type png)
<use images/Obs_Roundabout.png>
Package pdftex.def Info: images/Obs_Roundabout.png  used on input line 182.
(pdftex.def)             Requested size: 189.70876pt x 96.29657pt.
<images/Obs_Speeding.png, id=76, 1044.90375pt x 442.65375pt>
File: images/Obs_Speeding.png Graphic file (type png)
<use images/Obs_Speeding.png>
Package pdftex.def Info: images/Obs_Speeding.png  used on input line 186.
(pdftex.def)             Requested size: 189.70876pt x 80.36317pt.
<images/Obs_Traffic.png, id=77, 1036.62282pt x 526.21594pt>
File: images/Obs_Traffic.png Graphic file (type png)
<use images/Obs_Traffic.png>
Package pdftex.def Info: images/Obs_Traffic.png  used on input line 190.
(pdftex.def)             Requested size: 189.70876pt x 96.29657pt.

Overfull \hbox (1.71pt too wide) in paragraph at lines 172--192
[][] []
 []


Overfull \hbox (1.71pt too wide) in paragraph at lines 172--192
[] []
 []


AED: lastpage setting LastPage
[5 <./images/Obs_Crossings.png> <./images/Obs_Motorway.png> <./images/Obs_Round
about.png> <./images/Obs_Speeding.png> <./images/Obs_Traffic.png>]
Package atveryend Info: Empty hook `BeforeClearDocument' on input line 207.
Package atveryend Info: Empty hook `AfterLastShipout' on input line 207.

(./sensors-2580736-supplementary.aux)
Package atveryend Info: Executing hook `AtVeryEndDocument' on input line 207.
Package atveryend Info: Executing hook `AtEndAfterFileList' on input line 207.
Package rerunfilecheck Info: File `sensors-2580736-supplementary.out' has not c
hanged.
(rerunfilecheck)             Checksum: 2B76D4F79549DA34E5F36142C2CC7F5D;270.
Package atveryend Info: Empty hook `AtVeryVeryEnd' on input line 207.
 ) 
Here is how much of TeX's memory you used:
 20944 strings out of 480608
 400486 string characters out of 5907536
 746308 words of memory out of 5000000
 36357 multiletter control sequences out of 15000+600000
 558711 words of font info for 140 fonts, out of 8000000 for 9000
 1141 hyphenation exceptions out of 8191
 49i,11n,49p,1147b,408s stack positions out of 5000i,500n,10000p,200000b,80000s
{c:/texlive/2020/texmf-dist/fonts/enc/dvips/base/8r.enc}<c:/texlive/2020/texm
f-dist/fonts/type1/urw/helvetic/uhvb8a.pfb><c:/texlive/2020/texmf-dist/fonts/ty
pe1/urw/palatino/uplb8a.pfb><c:/texlive/2020/texmf-dist/fonts/type1/urw/palatin
o/uplr8a.pfb><c:/texlive/2020/texmf-dist/fonts/type1/urw/palatino/uplri8a.pfb>
Output written on sensors-2580736-supplementary.pdf (5 pages, 1265933 bytes).
PDF statistics:
 110 PDF objects out of 1000 (max. 8388607)
 68 compressed objects within 1 object stream
 20 named destinations out of 1000 (max. 500000)
 20076 words of extra memory for PDF output out of 20736 (max. 10000000)
