# Supplementary material for: SLAV-Sim: A Framework for Self-Learning Autonomous Vehicle Simulation
Source: Sensors (Basel). 2023 Oct 23;23(20):8649. doi: 10.3390/s23208649 (PMC10611232; doi:10.3390/s23208649)
Supplement: Supplementary file 1 [file sensors-23-08649-s001.zip › sensors-2580736-supplementary.out]

\BOOKMARK [1][-]{section.1}{Introduction}{}% 1
\BOOKMARK [1][-]{section.2}{Scenarios and their behaviours}{}% 2
\BOOKMARK [1][-]{section.3}{Additional Algorithm Results and Discussion}{}% 3
\BOOKMARK [1][-]{section.4}{Increased Network Size Results and Discussion}{}% 4
